# Supplementary material for: Interleukin 17D Enhances the Developmental Competence of Cloned Pig Embryos by Inhibiting Apoptosis and Promoting Embryonic Genome Activation
Source: Animals (Basel). 2021 Oct 26;11(11):3062. doi: 10.3390/ani11113062 (PMC8614321; doi:10.3390/ani11113062)
Supplement: Supplementary file 1 [file animals-11-03062-s001.zip]

Archive with 1 entries (1 files):
- animals-1327811-supplementary(1).pdf
